# Supplementary material for: Serum levels of B-cell activating factor are associated with a reduced risk of chronic lymphocytic leukemia
Source: Blood Cancer J. 2024 Aug 7;14(1):132. doi: 10.1038/s41408-024-01106-7 (PMC11306784; doi:10.1038/s41408-024-01106-7)
Supplement: Supplementary file 1 — Supplementary Table 1 [file 41408_2024_1106_MOESM1_ESM.xlsx]

## Sheet: Supp Table 1
		Supplementary Table 1: Baseline characteristics of CLL cases and controls in PLCO Cancer Screening Trial
				CLL Cases		Controls
				n=221		n=809		p-value:
		Age at Diagnosis (years, mean ± SD)
				70.07 ± 6.0		70.84 ± 6.5		0.10
		Age (years)
		55-59		8 (3.6%)		29 (3.6%)		0.38
		60-64		39 (17.7%)		123 (15.2%)
		65-69		55 (24.9%)		204 (25.2%)
		70-74		58 (26.2%)		204 (25.2%)
		75-79		50 (22.6%)		171 (21.1%)
		80+		11 (5.0%)		78 (9.6%)
		Gender (n, %)
		Male		130 (58.8%)		487 (60.2%)		0.71
		Female		91 (41.2%)		322 (39.8%)
		Race (n, %)
		White, non-Hispanic		215 (97.3%)		756 (93.5%)		0.03
		Black, non-Hispanic		5 (2.3%)		21 (2.6%)
		Other		1 (0.5%)		32 (4.0%)
		Family History of Hematopoietic Cancer (n, %)*
		Yes		25 (11.6%)		72 (9.0%)		0.25
		No		191 (88.4%)		729 (91.0%)
		Smoking Status (n, %)
		Never		106 (48.0%)		398 (49.2%)		0.56
		Current		21 (9.5%)		63 (7.8%)
		Former		94 (42.5%)		348 (43.0%)
		BMI (kg/m2) (mean ± SD)*		27.33 ± 4.3		27.29 ± 4.5		0.90
		CCP3 (u/ml) (median, IQR)		9.7 (7.8, 12.6)		10.7 (8.6, 14.9)		0.001
		BAFF (pg/ml) (median, IQR)		562.0 (405.8, 775.6)		640.2 (472.4, 840.4)		0.003
		*Excludes individuals with missing data: n =13 for family history and n=15 for BMI.
