# Supplementary material for: Serum levels of B-cell activating factor are associated with a reduced risk of chronic lymphocytic leukemia
Source: Blood Cancer J. 2024 Aug 7;14(1):132. doi: 10.1038/s41408-024-01106-7 (PMC11306784; doi:10.1038/s41408-024-01106-7)
Supplement: Supplementary file 2 — Supplementary Table 2 [file 41408_2024_1106_MOESM2_ESM.xlsx]

## Sheet: Supp Table 2
	Supplementary Table 2: Risk of CLL associated with serum levels of BAFF, anti-CCP3, RF-IgM, and RF-IgA including results of sensitivity analyses
	Analyte	Controls (n)	Cases (n)	Adjusted model		No autoimmune diseases	Adjusted for other biomarkers
		n= 809	n= 221	OR (95% CI)*	p-value	OR (95% CI)*	OR (95% CI)*
	RF-IgM (IU/ml)
	<=6.7	716	197	reference		reference	reference
	>6.7 - <=20.1	50	13	0.90 (0.46-1.76)	0.75	0.94 (0.47-1.86)	1.02 (0.51-2.04)
	>20.1	43	11	0.88 (0.42-1.83)	0.72	0.80 (0.36-1.80)	0.90 (0.42-1.96)
	RF-IgA (IU/ml)
	<=1.7	774	211	reference		reference	reference
	>1.7 - <5.1	12	3	0.70 (0.18-2.80)	0.61	0.72 (0.18-2.94)	1.06 (0.27-4.18)
	>=5.1	23	7	1.39 (0.55-3.51)	0.48	1.21 (0.46-3.21)	1.55 (0.60-3.99)
	Anti-CCP3 (u/ml)
	<20	705	206	reference		reference	reference
	>=20	104	15	0.45 (0.24-0.81)	0.009	0.45 (0.24-0.84)	0.45 (0.25-0.84)
	continuous†			0.70 (0.59-0.83)	5.8 x 10-5	0.71 (0.59-0.84)	0.71 (0.60-0.85)
	BAFF
	continuous†			0.49 (0.36-0.65)	1 x 10-6	0.48 (0.36-0.65)	0.50 (0.37-0.67)
	† Anti-CCP3 was rank-based inverse normal transformed for analysis as a continuous variable.
	† BAFF was log transformed for analysis as a continuous variable.
	*Odds ratios (ORs) and 95% confidence intervals (95% CIs) were estimated using logistic
	regression adjusted for age, gender, race, year of blood draw, number of freeze thaw cycles, and batch.
