# Supplementary material for: Serum levels of B-cell activating factor are associated with a reduced risk of chronic lymphocytic leukemia
Source: Blood Cancer J. 2024 Aug 7;14(1):132. doi: 10.1038/s41408-024-01106-7 (PMC11306784; doi:10.1038/s41408-024-01106-7)
Supplement: Supplementary file 3 — Supplementary Table 3 [file 41408_2024_1106_MOESM3_ESM.xlsx]

## Sheet: Supp Table 3
	Supplementary Table 3: Risk of CLL associated with serum levels of BAFF, anti-CCP3, RF-IgM, and RF-IgA,
	including all subjects (left) and limited to matched cases and controls (right)
			All Cases and Controls					Matched Cases and Controls Only
	Analyte	Controls (n)	Cases (n)	OR (95% CI)*	P-value	Controls (n)	Cases (n)	OR (95% CI)*	P-value
		n= 809	n= 221			n=216	n=216
	BAFF
	Q1	161	68	reference		43	61	reference
	Q2	162	38	0.43 (0.25-0.74)	0.002	43	36	0.23 (0.09-0.61)	0.003
	Q3	162	43	0.47 (0.27-0.80)	0.006	44	50	0.36 (0.14-0.93)	0.04
	Q4	162	44	0.39 (0.22-0.68)	0.0009	42	38	0.26 (0.10-0.69)	0.007
	Q5	162	28	0.20 (0.11-0.37)	0.0001	44	31	0.18 (0.07-0.51)	0.001
	P-trend			5 x10-6				0.008
	continuous			0.49 (0.36-0.65)	1 x10-6			0.50 (0.31-0.81)	0.004
	CCP3
	<20	705	206	reference		196	202	reference
	>=20	104	15	0.45 (0.24-0.81)	0.009	20	14	0.67 (0.33-1.37)	0.27
	Q1	161	75	reference		43	74	reference
	Q2	163	42	0.56 (0.35-0.91)	0.02	43	24	0.30 (0.15-0.60)	0.0008
	Q3	161	42	0.57 (0.35-0.93)	0.02	44	51	0.51 (0.27-0.96)	0.04
	Q4	162	30	0.40 (0.23-0.68)	0.0007	43	27	0.31 (0.15-0.63)	0.001
	Q5	162	32	0.44 (0.26-0.74)	0.002	43	40	0.42 (0.22-0.82)	0.01
	P-trend			5 x10-4				0.02
	continuous			0.70 (0.59-0.83)	5.8 x 10-5			0.77 (0.63-0.94)	0.01
	RF-IgM
	<=6.7	716	197	reference		192	192	reference
	>6.7 - <=20.1	50	13	0.90 (0.46-1.76)	0.75	14	13	0.93 (0.42-2.03)	0.85
	>20.1	43	11	0.88 (0.42-1.83)	0.72	10	11	1.09 (0.45-2.65)	0.85
	RF-IgA
	<=1.7	773	211	reference		206	207	reference
	>1.7 - <5.1	12	3	0.70 (0.18-2.80)	0.61	3	3	1.00 (0.20-5.1)	0.998
	>=5.1	24	7	1.34 (0.54-3.36)	0.55	7	6	0.86 (0.28-2.62)	0.79
	*For the analysis including all cases and controls, odds ratios (ORs) and 95% confidence intervals (95% CIs) were estimated using logistic regression
	adjusted for age, gender, race, year of blood draw, number of freeze thaw cycles, and batch. For the analysis including only matched cases and controls.
	ORs and 95% CIs were calculated using conditional logistic regression and adjusted for number of freeze thaw cycles.
